# Supplementary material for: Semi-automated curation of protein subcellular localization: a text mining-based approach to Gene Ontology (GO) Cellular Component curation
Source: BMC Bioinformatics. 2009 Jul 21;10:228. doi: 10.1186/1471-2105-10-228 (PMC2719631; doi:10.1186/1471-2105-10-228)
Supplement: Additional file 2 — Category terms. This file lists terms included in the first draft of the three new Textpresso categories used for GO Cellular Component curation: Cellular Components, Assay Terms, and Verbs. [file 1471-2105-10-228-S2.txt]

Cellular Components

A-bands
active zone
adherens junction
adherens junctions
apical junction
apical junctions
apical membrane
apical surface
apicolateral
astral microtubule
axial element
axon
axonal projection
axonal projections
axons
basement membrane
basal lamina
basal laminas
basal laminae
basolateral membrane
bodies
cell bodies
cell body
cell boundaries
cell margins
cell peripheries
cell soma
cell surface
cell surfaces
cell-cell contact
centriole
centrioles
centrosomal
centrosomally
centrosome
centrosomes
chromosomal axes
chromosome
chromosomes
cilia
ciliary bases
cilium
cleavage furrow
cortex
cortical
cuticle
cytoplasm
cytoplasmic
cytoplasmically
cytosol
cytosolic
dendrite
dendrites
dendritic
dense bodies
dense body
dense-core vesicle
dense-core vesicles
early endosome
early endosomes
EEs
endocytic
endoplasmic reticulum
endosome
endosomes
endosomal
ER
extracellular
extracellular matrix
filopodia
furrow
furrows
Golgi
hemidesmosomes
I band
I-bands
INM
inner mitochondrial membrane
intercellular junctions
integral Golgi membrane
integral membrane
interzone
intracellular membranes
late endosome
lateral domain
lateral domains
lateral membranes
leading edge
leading edges
lumenal ER
lysosome
M line
M-line
membrane
membranes
membrane-associated
mitochondria
mitochondrial
multivesicular body
muscle arms
MVB
myofibril
neural processes
neuromuscular junction
neuromuscular junctions
neuromuscular synapses
neuronal processes
nuclear
nuclear envelope
nuclear membrane
nuclear periphery
nuclear pore
nuclear pores
nuclear rim
nuclei
nucleo-cytoplasmic
nucleoplasm
nucleus
organelles
pericentriolar
peripheral ER
peripheral membrane
P granules
P-granules
plasma membrane
plasma membranes
PM
poles
pore wall
post-synaptic
pre-synaptic
presynaptic region
presynaptic terminal
presynaptic terminals
projection
projections
pronuclear envelopes
pronucleus
processes
sarcolemma
SC
sensory cilia
soma
spindle
spindle poles
surface
synapses
synaptic cluster
synaptic region
synaptic regions
synaptic varicosities
synaptic regions
synaptic vesicle
synaptic vesicles
synaptonemal complex
synapse-rich region
transmembrane
vesicle-associated
vesicular
X chromosome

Assay Terms

accumulation
affinity-purified
anti-
antibodies
antibody
antigen
appearance
binding
broadly
C-terminally
co-localization
compartment
component
components
detectable
diffuse
distribution
DsRed2
evident
examination
exclusively
expression
expression pattern
fluorescence
foci
fusion
gene products
GFP
GFP-tagged
immunocytochemistry
immunofluorescence
immunohistochemistry
immunoreaction
immunostaining
levels
localisation
localization
location
mAb
marker
mCherry
mRFP
N-terminally
particles
predominantly
present
primarily
protein
proteins
puncta
punctal
punctate
RFP
selectively
signal
stages
staining
subcellular
targeting
throughout
ubiquitously
uniformly
Venus
whole-mount
YFP

Verbs

accumulate
accumulated
accumulates
appear
appeared
appears
assessed
associated
associates
coexpressing
co-localizes
colocalize
colocalized
colocalizes
concentrate
concentrated
confined
contain
contained
detect
detected
detects
dispersed
distributed
enriched
examine
examined
exhibited
express
expressed
expresses
expressing
fixed
fluoresced
found
forms
identified
identify
illustrating
image
indicated
indicating
labeled
labels
localises
localize
localized
localizes
mark
observed
occurring
persist
persisted
persists
recruited
restricted
revealed
secreted
seen
show
showed
shown
shuttles
stained
tagged
targeted
visualise
visualised
visualize
