# Supplementary material for: Semi-automated curation of protein subcellular localization: a text mining-based approach to Gene Ontology (GO) Cellular Component curation
Source: BMC Bioinformatics. 2009 Jul 21;10:228. doi: 10.1186/1471-2105-10-228 (PMC2719631; doi:10.1186/1471-2105-10-228)
Supplement: Additional file 3 — Annotation test corpus. This file contains a list of PudMed identifiers for papers included in the test set used to evaluate the new Textpresso categories. [file 1471-2105-10-228-S3.txt]

PMID: 7607081
PMID: 7568229
PMID: 8575327
PMID: 8674418
PMID: 8824291
PMID: 9307971
PMID: 9535804
PMID: 9852581
PMID: 10655217
PMID: 10859169
PMID: 10903169
PMID: 11072073
PMID: 11545720
PMID: 11740945
PMID: 11782415
PMID: 12021279
PMID: 12435362
PMID: 12486229
PMID: 12657671
PMID: 12871705
PMID: 12969249
PMID: 12835395
PMID: 12835394
PMID: 14749834
PMID: 15064128
PMID: 15489294
PMID: 15280391
PMID: 15514056
PMID: 15539484
PMID: 15581870
PMID: 15625192
PMID: 15572146
PMID: 15611047
PMID: 15990870
PMID: 16049479
PMID: 16204223
PMID: 16267094
PMID: 16404716
PMID: 16530050
PMID: 16672334
PMID: 16672375
PMID: 16723499
PMID: 16870706
PMID: 16950159
PMID: 17151015
PMID: 17170704
PMID: 17326220
PMID: 17339379
PMID: 17401362
PMID: 17509881
PMID: 17612406
PMID: 17629760
PMID: 17710131
PMID: 17942488
PMID: 18057198
PMID: 18094057
PMID: 18191228
PMID: 18279315
PMID: 18463910
PMID: 18510933
  
