# Supplementary material for: Semi-automated curation of protein subcellular localization: a text mining-based approach to Gene Ontology (GO) Cellular Component curation
Source: BMC Bioinformatics. 2009 Jul 21;10:228. doi: 10.1186/1471-2105-10-228 (PMC2719631; doi:10.1186/1471-2105-10-228)
Supplement: Additional file 4 — Curation efficiency test corpus. This file contains a list of PubMed identifiers for papers included in the curation efficiency test. [file 1471-2105-10-228-S4.txt]

PMID: 18725631
PMID: 18725909
PMID: 18725931
PMID: 18728180
PMID: 18728216
PMID: 18729217
PMID: 18752680
PMID: 18755236
PMID: 18757925
PMID: 18757928
PMID: 18757930
PMID: 18758453
PMID: 18758545
PMID: 18762027
PMID: 18762355
PMID: 18765566
PMID: 18765790
PMID: 18768815
PMID: 18769727
PMID: 18776009
PMID: 18776887
PMID: 18776901
PMID: 18779660
PMID: 18780725
PMID: 18780728
PMID: 18780748
PMID: 18780750
PMID: 18782221
PMID: 18782225
PMID: 18782349
PMID: 18784250
PMID: 18784652
PMID: 18786741
PMID: 18787694
PMID: 18791072
PMID: 18791239
PMID: 18791240
PMID: 18793186
PMID: 18794284
PMID: 18794348
PMID: 18794349
PMID: 18794350
PMID: 18794525
PMID: 18794862
PMID: 18796161
PMID: 16923392
PMID: 18801371
PMID: 18801967
PMID: 18804378
PMID: 18805410
PMID: 18805921
PMID: 18806471
PMID: 18806786
PMID: 18807071
PMID: 18808151
PMID: 18808193
PMID: 18808668
PMID: 18808695
PMID: 18809388
PMID: 18809575
